# Supplementary material for: Jasmonate-Mediated Mitigation of Salinity Stress During Germination and Early Vegetative Development in Hemp
Source: Plants (Basel). 2025 Sep 15;14(18):2864. doi: 10.3390/plants14182864 (PMC12473429; doi:10.3390/plants14182864)
Supplement: Supplementary file 1 [file plants-14-02864-s001.zip]

Archive with 1 entries (1 files):
- plants-3855191-supplementary.pdf
